# Supplementary material for: Adaptability and Evolution of Gobiidae: A Genetic Exploration
Source: Animals (Basel). 2022 Jul 6;12(14):1741. doi: 10.3390/ani12141741 (PMC9312210; doi:10.3390/ani12141741)
Supplement: Supplementary file 1 [file animals-12-01741-s001.zip]

Archive with 2 entries (2 files):
- Supplementary Table S2.xlsx
- Supplementary_Material.pdf
