# Supplementary material for: Adaptability and Evolution of Gobiidae: A Genetic Exploration
Source: Animals (Basel). 2022 Jul 6;12(14):1741. doi: 10.3390/ani12141741 (PMC9312210; doi:10.3390/ani12141741)
Supplement: Supplementary file 1 [file animals-12-01741-s001.zip › Supplementary Table S2.xlsx]

## Sheet: Sheet1
Name	ATP6	ATP8	COX1	COX2	COX3	CYTB	NAD1	NAD2	NAD3	NAD4	NAD4L	NAD5	NAD6	13 mtPCGs
Rhinogobius shennongensis	0.0480417	NA	0.0268568	0.0218246	0.0258094	0.0294444	0.0467155	0.0612596	0.0953533	0.0812071	0.0171904	0.0893867	0.091889	0.0564381
Rhinogobius cliffordpopei	0.0566	NA	0.00398473	0.0129546	0.00643512	0.00340477	0.00818609	0.04829	0.0318802	0.0790472	NA	0.0267337	0.0388611	0.0297661
Rhinogobius leavelli	0.0404016	0.363972	0.0217728	0.021931	0.0208164	0.0362724	0.0464188	0.0765463	0.139493	0.0742139	0.0235919	0.0918168	0.0392298	0.054582
Rhinogobius rubromaculatus	0.0281548	0.0601691	0.0151733	0.0413536	0.0530775	0.0176861	0.0511713	0.103937	0.13709	0.0788742	0.19051	0.0909245	0.188564	0.0688787
Rhinogobius wuyanlingensis	0.011417	0.0206589	0.00678429	0.0098072	0.0100239	0.00751992	0.0257048	0.107389	0.0279099	0.0343996	0.0290772	0.0439787	0.0497044	0.0313274
Rhinogobius giurinus	0.0181935	NA	0.00265258	0.00974273	0.015515	0.0112301	0.0241927	0.0282165	0.0200657	0.0227638	0.0632586	0.028223	0.0596657	0.0243427
Mugilogobius myxodermus	0.0533377	0.0422591	0.00245948	0.0137703	0.0134288	0.0237035	0.0609929	0.0656033	0.0256559	0.0653518	0.0257344	0.0481005	NA	0.0350545
Mugilogobius chulae	0.0158008	0.113841	NA	0.0131038	0.0110602	0.00643505	0.0262491	0.0409344	0.0285775	0.0591897	NA	0.0486823	0.108807	0.0348347
Eucyclogobius newberryi	0.0383577	0.0931734	0.00636442	0.00939199	0.0124899	0.010376	0.0151374	0.0462038	0.0244569	0.034107	NA	0.0351326	0.0443506	0.0301857
Gymnogobius petschiliensis	0.0158847	0.0926247	0.00673418	0.00711176	0.0132498	0.00839325	0.0207951	0.0302897	0.0242101	0.0311646	0.012784	0.0599908	0.0664945	0.0340258
Chaenogobius annularis	0.111907	0.202818	0.00136853	NA	0.00435385	NA	0.0168908	0.0780486	0.051991	0.0401778	0.0603414	0.0382733	0.0174136	0.0352756
Chaenogobius gulosus	0.0294607	0.347765	0.00212631	NA	0.0233544	0.00446055	0.0427968	0.0913714	0.0239494	0.0705567	0.0221573	0.0499346	0.0499514	0.0406689
Acanthogobius hasta	0.102354	0.104606	0.0164112	0.0489759	0.0504384	0.0390856	0.0144729	0.0958154	0.0271114	0.0430287	0.0459075	0.0794412	0.00227468	0.0623431
Brachygobius doriae	0.00250917	0.00362226	0.0123456	0.0201909	0.0458556	0.0405331	0.0337942	0.0366875	0.0289185	0.0461367	0.0409508	0.0340488	0.0880694	0.056124
Amblychaeturichthys hexanema	NA	NA	NA	NA	NA	NA	NA	NA	NA	NA	NA	NA	0.0671344	0.0344777
Chaeturichthys stigmatias	NA	0.363805	NA	NA	NA	0.04089	NA	0.205406	NA	NA	NA	0.0200883	NA	0.189747
Sicyopterus japonicus	0.00668769	0.116828	0.0125236	NA	0.00501401	0.00985239	0.00540513	0.0123376	0.0152622	0.010744	NA	0.00825802	0.0415157	0.0111169
Sicyopus zosterophorus	0.00508909	NA	0.00463959	NA	0.0089915	0.0171294	0.0107988	0.0222138	0.0825082	0.0251463	NA	0.0302817	0.0172681	0.0190469
Micropercops swinhonis	0.0485963	0.465308	0.0100818	0.0224834	0.0325344	0.0175295	0.0131193	0.0741098	0.0126977	0.0393218	NA	0.0253172	0.068839	0.0358686
Favonigobius gymnauchen	0.0264772	0.0564876	0.00518653	NA	0.00314122	0.00852882	0.00569542	0.0222217	0.0192359	0.0312842	NA	0.0334148	0.0327684	0.0267015
Schismatogobius ampluvinculus	0.0237762	0.0758019	0.00615056	0.012206	0.0145411	0.00762423	0.0156453	0.0399406	0.0299063	0.036922	0.0495315	0.0418186	0.0173377	0.0380152
	19	16	18	14	19	19	19	20	19	19	12	20	19	21	254
